# Supplementary material for: Reverse Transcription Recombinase-Aided Amplification Assay for Newcastle Disease Virus in Poultry
Source: Pathogens. 2025 Sep 1;14(9):867. doi: 10.3390/pathogens14090867 (PMC12473048; doi:10.3390/pathogens14090867)
Supplement: Supplementary file 1 [file pathogens-14-00867-s001.zip]

Archive with 1 entries (1 files):
- pathogens-3782142-supplementary.pdf
